# Supplementary material for: To eat or not to eat—an exploratory randomized controlled trial on fasting and plant-based diet in rheumatoid arthritis (NutriFast-Study)
Source: Front Nutr. 2022 Nov 2;9:1030380. doi: 10.3389/fnut.2022.1030380 (PMC9667053; doi:10.3389/fnut.2022.1030380)
Supplement: Supplementary File 1 — Post-hoc sensitivity analysis of the primary endpoint regarding antibody status, prior dietary habit, naturopathic treatment, and mode of dietary coaching (online vs. personal contact). [file Data_Sheet_1.zip]

Archive with 20 entries (19 files):
- Supplementary Material/
- __MACOSX/._Supplementary Material
- Supplementary Material/.DS_Store
- __MACOSX/Supplementary Material/._.DS_Store
- Supplementary Material/SupplementaryFile_3.xlsx
- __MACOSX/Supplementary Material/._SupplementaryFile_3.xlsx
- Supplementary Material/SupplementaryFile_1.tiff
- __MACOSX/Supplementary Material/._SupplementaryFile_1.tiff
- Supplementary Material/SupplementaryFile_5.xlsx
- __MACOSX/Supplementary Material/._SupplementaryFile_5.xlsx
- Supplementary Material/SupplementaryFile_2.tiff
- __MACOSX/Supplementary Material/._SupplementaryFile_2.tiff
- Supplementary Material/Appendix.pdf
- __MACOSX/Supplementary Material/._Appendix.pdf
- Supplementary Material/SupplementaryFile_6.xlsx
- __MACOSX/Supplementary Material/._SupplementaryFile_6.xlsx
- Supplementary Material/SupplementaryFile_7.xlsx
- __MACOSX/Supplementary Material/._SupplementaryFile_7.xlsx
- Supplementary Material/SupplementaryFile_4.tiff
- __MACOSX/Supplementary Material/._SupplementaryFile_4.tiff
