# Supplementary material for: To eat or not to eat—an exploratory randomized controlled trial on fasting and plant-based diet in rheumatoid arthritis (NutriFast-Study)
Source: Front Nutr. 2022 Nov 2;9:1030380. doi: 10.3389/fnut.2022.1030380 (PMC9667053; doi:10.3389/fnut.2022.1030380)
Supplement: Supplementary File 1 — Post-hoc sensitivity analysis of the primary endpoint regarding antibody status, prior dietary habit, naturopathic treatment, and mode of dietary coaching (online vs. personal contact). [file Data_Sheet_1.zip › Supplementary Material/SupplementaryFile_3.xlsx]

## Sheet: Tabelle1
	Fasting Group Change from baseline				DGE Group Change from baseline				Inter-group comparison Day 7	Inter-group comparison Week 6	Inter-group comparison Week 12	Inter-group comparison 6 Months
	Day 7	Week 6	Week 12	6 Months	Day 7	Week 6	Week 12	6 Months
Quality of Life									p-value	p-value	p-value	p-value
∆ WHO5, %	- 10.80 ± 18.69	- 13.83 ± 24.99	-12.80 ± 21.54	- 13.26 ± 21.29	- 2.91 ± 12.04	- 3.13 ± 15.25	- 4.17 ± 17.83	1.80 ± 17.86	0.097	0.083	0.139	0.022
∆ Cohen Perceived Stress Scale (0-4)	- 1.54 ± 3.33	0.42 ± 5.74	- 0.88 ± 5.10	- 0.79 ± 4.39	0.18 ± 3.39	- 1.70 ± 4.93	- 1.24 ± 5.66	- 1.50 ± 5.00	0.086	0.184	0.818	0.641
∆ Profile of Mood States	- 3.10 ± 17.51	- 3.96 ± 24.20	- 6.14 ± 17.61	- 5.00 ± 14.69	- 2.91 ± 12.06	- 2.57 ± 17.90	- 5.50 ± 19.14	- 3.00 ± 13.84	0.966	0.824	0.904	0.664
Values are based on a per-protocol analysis. Values are reported as the least-squares-mean change from baseline. Chi-Square-test was used to compare categorial variables, 2-sided t-test to compare continuous variables.
Since the primary endpoint was not met, all other p-values cannot be considered statistically significant and are presented for presentation only.
Significant values (p≤0.05) of within-group mean change from baseline as well as significant p-values (p≤0.05) of inter-group comparisons are bolded.
