# Supplementary material for: To eat or not to eat—an exploratory randomized controlled trial on fasting and plant-based diet in rheumatoid arthritis (NutriFast-Study)
Source: Front Nutr. 2022 Nov 2;9:1030380. doi: 10.3389/fnut.2022.1030380 (PMC9667053; doi:10.3389/fnut.2022.1030380)
Supplement: Supplementary File 1 — Post-hoc sensitivity analysis of the primary endpoint regarding antibody status, prior dietary habit, naturopathic treatment, and mode of dietary coaching (online vs. personal contact). [file Data_Sheet_1.zip › Supplementary Material/SupplementaryFile_5.xlsx]

## Sheet: Tabelle1
	Fasting Group Change from baseline			DGE Group Change from baseline			Inter-group comparison Day 7	Inter-group comparison Week 6	Inter-group comparison Week 12
	Day 7	Week 6	Week 12	Day 7	Week 6	Week 12
Small Blood Count							p-value	p-value	p-value
White-cell count, /nl	-0.30 ± 1.62	-0.50 ± 1.02	-0.12 ± 1.38	-0.61 ± 1.57	0.00 ± 1.60	-0.29 ± 1.37	0.501	0.24	0.671
Erythrocytes, /pl	0.24 ± 0.19	-0.16 ± 0.18	-0.16 ± 0.24	0.07 ± 0.20	-0.01 ± 0.23	-0.02 ± 0.25	0.003	0.026	0.042
Hemoglobin, g/dl	0.70 ± 0.61	-0.31 ± 0.59	-0.27 ± 0.58	0.11 ± 0.44	-0.04 ± 0.63	0.08 ± 0.73	< 0.001	0.148	0.065
Hematocrit, l/l	0.01 ± 0.02	-0.01 ± 0.01	-0.01 ± 0.02	0.01 ± 0.02	0.00 ± 0.02	0.01 ± 0.02	0.516	0.144	0.071
MCV, fl	-1.97 ± 2.34	0.80 ± 2.58	2.20 ± 2.73	0.54 ± 2.80	-0.33 ± 1.85	1.09 ± 2.04	0.001	0.098	0.112
MCH, pg	-0.02 ± 0.40	0.42 ± 0.46	0.62 ± 0.92	-0.30 ± 0.52	-0.09 ± 0.58	0.13 ± 0.80	0.039	0.003	0.053
MCHC, g/dl	-3.05 ± 1.54	0.19 ± 0.95	-0.15 ± 0.74	-3.61 ± 1.24	0.02 ± 0.68	-0.21 ± 0.82	0.163	0.504	0.787
Red-cell distribution width-CV, %	-0.41 ± 0.36	0.06 ± 0.61	0.14 ± 0.83	-0.08 ± 0.41	0.04 ± 0.69	0.14 ± 0.78	0.006	0.908	0.993
Platelet count, /nl	-1.85 ± 36.54	-8.11 ± 38.57	-7.34 ± 39.08	7.88 ± 57.45	2.80 ± 29.98	5.48 ± 31.17	0.485	0.297	0.206
MPV, fl	0.30 ± 0.30	0.23 ± 0.33	0.19 ± 0.42	0.00 ± 0.55	-0.09 ± 0.41	0.06 ± 0.36	0.02	0.01	0.257
Differential Blood Count (per nl)
Neutrophils	-0.15 ± 1.67	-0.31 ± 0.91	0.15 ± 1.44	-0.52 ± 1.37	0.04 ± 1.61	-0.23 ± 1.27	0.398	0.391	0.335
Neutrophils, %	0.40 ± 10.55	0.56 ± 7.43	3.26 ± 12.46	-2.43 ± 10.41	0.00 ± 9.98	-0.72 ± 7.73	0.353	0.839	0.186
Immature Granulocytes	0.00 ± 0.03	0.00 ± 0.05	0.01 ± 0.03	0.00 ± 0.04	0.00 ± 0.05	0.00 ± 0.03	0.653	0.819	0.328
Immature Granulocytes, %	0.07 ± 0.47	-0.02 ± 0.52	0.13 ± 0.48	0.09 ± 0.56	0.01 ± 0.59	0.00 ± 0.54	0.901	0.87	0.389
Lymphocytes	-0.10 ± 0.32	-0.17 ± 0.33	-0.22 ± 0.49	-0.11 ± 0.66	-0.05 ± 0.38	-0.06 ± 0.29	0.939	0.295	0.166
Lymphocytes, %	-0.28 ± 7.82	-1.12 ± 6.29	-2.84 ± 9.70	0.96 ± 9.23	-0.33 ± 8.25	0.32 ± 6.06	0.616	0.733	0.18
Monocytes	0.00 ± 0.17	-0.01 ± 0.20	-0.03 ± 0.19	-0.02 ± 0.12	0.02 ± 0.15	-0.01 ± 0.17	0.791	0.526	0.673
Monocytes, %	0.60 ± 2.79	0.31 ± 2.26	-0.18 ± 2.87	0.98 ± 2.96	0.41 ± 2.45	0.25 ± 2.68	0.646	0.889	0.598
Eosinophils	-0.05 ± .08	0.00 ± 0.04	-0.02 ± .07	0.00 ± 0.08	-0.02 ± 0.05	0.00 ± 0.04	0.035	0.373	0.127
Eosinophils, %	-0.78 ± 1.69	0.18 ± 0.75	-0.27 ± 1.56	0.23 ± 1.27	-0.20 ± 0.82	0.07 ± 0.66	0.024	0.125	0.331
Basophils	0.00 ± 0.01	0.00 ± 0.01	-0.01 ± 0.01	0.00 ± 0.02	0.00 ± 0.01	0.00 ± 0.01	1	0.542	0.424
Basophils, %	0.00 ± 0.26	0.07 ± 0.35	-0.09 ± 0.21	0.08 ± 0.28	0.00 ± 0.20	-0.02 ± 0.19	0.345	0.385	0.221
Reticulocytes	-11.09 ± 16.85	-6.81 ± 18.81	-1.05 ± 15.00	-2.01 ± 14.57	-2.15 ± 15.07	0.86 ± 17.39	0.052	0.372	0.681
Reticulocytes, %	-0.33 ± 0.44	-0.11 ± 0.45	0.06 ± 0.35	-0.07 ± .37	-0.05 ± 0.38	0.02 ± 0.42	0.034	0.626	0.741
Ret-Hemoglobin, pg	0.42 ± 1.30	0.02 ± 1.67	0.05 ± 1.82	0.22 ± 1.24	-0.09 ± 1.26	0.51 ± 1.69	0.585	0.818	0.366
Reticulocyteproductionindex	-0.15 ± 0.32	-0.15 ± 0.34	-0.02 ± 0.28	0.03 ± 0.26	0.01 ± 0.30	0.04 ± 0.31	0.046	0.118	0.495
Coagulation
Quick, %	-12.26 ± 7.66	0.66 ± 7.79	1.50 ± 4.27	1.18 ± 6.54	2.14 ± 6.92	0.22 ± 5.46	< 0.001	0.581	0.411
International normalized ratio	0.08 ± 0.05	0.01 ± 0.06	-0.01 ± 0.02	0.00 ± 0.04	-0.01 ± 0.04	0.00 ± 0.03	< 0.001	0.392	0.263
Activated partial-thromboplastin time (sec)	1.25 ± 1.31	0.45 ± 1.86	-0.03 ± 1.91	0.20 ± 1.70	-2.74 ± 2.67	-2.84 ± 2.94	0.075	< 0.001	0.002
Clinical Chemistry
Sodium, mmol/l	-2.96 ± 2.60	-0.58 ± 1.92	-0.72 ± 2.46	-0.40 ± 2.00	-0.12 ± 2.57	-0.48 ± 1.83	< 0.001	0.519	0.697
Potassium, mmol/l	0.09 ± 0.32	0.09 ± 0.42	-0.05 ± .37	-0.03 ± 0.30	-0.26 ± 0.32	-0.05 ± 0.29	0.179	0.003	1
Calcium, mmol/l	0.03 ± 0.08	-0.02 ± 0.09	0.07 ± 0.09	-0.01 ± 0.08	0.04 ± 0.11	0.00 ± 0.10	0.122	0.046	0.014
Creatinine, mg/dl	0.06 ± 0.08	-0.05 ± 0.09	-0.05 ± 0.08	0.03 ± 0.08	0.01 ± 0.07	0.00 ± 0.06	0.117	0.014	0.049
eGFR (CKD-EPI)	-6.88 ± 9.60	5.22 ± 9.69	3.92 ± 8.94	-2.26 ± 10.61	-0.06 ± 9.45	0.26 ± 9.26	0.118	0.055	0.162
Creatinkinase, U/l	70.71 ± 325.31	-71.47 ± 263.80	-60.56 ± 241.41	44.48 ± 269.78	-15.68 ± 77.40	-6.72 ± 71.79	0.76	0.32	0.29
ASAT, U/l	8.63 ± 28.40	-5.89 ± 26.38	-2.16 ± 19.38	-0.20 ± 10.72	-2.20 ± 6.53	0.48 ± 6.52	0.154	0.503	0.522
ALAT, U/l	4.06 ± 32.79	-8.05 ± 38.37	-5.18 ± 30.67	-1.00 ± 9.04	0.48 ± 17.85	3.38 ± 12.87	0.461	0.331	0.213
gamma-GT, U/l	-2.17 ± 7.11	-5.42 ± 15.89	-3.44 ± 30.91	-1.00 ± 9.69	1.56 ± 20.10	2.36 ± 10.39	0.634	0.22	0.378
LDH, U/l	7.08 ± 39.60	6.37 ± 42.32	-4.00 ± 51.92	-7.88 ± 36.36	-17.08 ± 43.34	-4.92 ± 51.11	0.175	0.08	0.95
Uric acid, mg/dl	3.78 ± 1.97	-0.04 ± 0.65	0.01 ± 0.49	-0.04 ± 0.47	-0.17 ± 0.54	-1.00 ± 0.66	< 0.001	0.475	0.5
Total Cholesterol, mg/dl	5.54 ± 26.81	-25.05 ± 22.45	-18.60 ± 35.77	0.04 ± 18.85	0.04 ± 23.38	6.44 ± 25.97	0.409	0.001	0.007
HDL-Cholesterol, mg/dl	-7.96 ± 9.80	-4.95 ± 6.03	1.84 ± 15.16	-3.12 ± 10.03	-1.08 ± 9.84	1.88 ± 12.02	0.094	0.116	0.992
non-HDL Cholesterol, mg/dl	13.54 ± 27.83	-20.11 ± 21.57	-20.32 ± 30.05	3.24 ± 18.71	1.00 ± 19.75	4.52 ± 19.39	0.134	0.002	0.001
LDL-Cholesterol, mg/dl	3.50 ± 25.52	-17.00 ± 14.09	-14.20 ± 26.83	0.44 ± 17.37	-1.64 ± 17.85	5.16 ± 16.66	0.625	0.004	0.004
Triglycerides, mg/dl	10.40 ± 32.62	-6.79 ± 23.88	-10.42 ± 32.07	-3.72 ± 36.33	2.76 ± 27.51	3.08 ± 28.22	0.16	0.235	0.121
Glucose, mg/dl	-17.54 ± 13.45	-2.68 ± 6.67	-2.16 ± 7.61	-2.20 ± 5.10	1.36 ± 5.54	0.16 ± 5.67	< 0.001	0.034	0.228
Total protein, mg/dl	3.63 ± 3.94	-1.42 ± 4.81	-2.20 ± 4.20	2.08 ± 4.14	0.72 ± 3.46	1.20 ± 4.30	0.188	0.093	0.007
Vitamin B12, ng/l			-146.36 ± 244.37			10.84 ± 116.14			0.006
Values are based on a per-protocol analysis. Laboratory values are reported as the least-squares-mean change from baseline. 2-sided t-test was used to compare continuous variables.
Since the primary endpoint was not met, all other p-values cannot be considered statistically significant and are presented for presentation only.
Significant values (p≤0.05) of within-group mean change from baseline as well as significant p-values (p≤0.05) of inter-group comparisons are bolded.
