# Supplementary material for: To eat or not to eat—an exploratory randomized controlled trial on fasting and plant-based diet in rheumatoid arthritis (NutriFast-Study)
Source: Front Nutr. 2022 Nov 2;9:1030380. doi: 10.3389/fnut.2022.1030380 (PMC9667053; doi:10.3389/fnut.2022.1030380)
Supplement: Supplementary File 1 — Post-hoc sensitivity analysis of the primary endpoint regarding antibody status, prior dietary habit, naturopathic treatment, and mode of dietary coaching (online vs. personal contact). [file Data_Sheet_1.zip › Supplementary Material/SupplementaryFile_6.xlsx]

## Sheet: Tabelle1
	Fasting and PBD group (n = 25)	DGE Group (n = 25)
Adverse events (AE)
Total AEs	16	9
Total patients with AE	10 (40)	6 (24)
Total SAEs	1	0
Total patients with SAE	1 (4)	0
Withdrawal due to any AE	0	0
Withdrawal due to any SAE	0	0
Death	0	0
Reported AEs
Fatigue	1 (4)	1 (4)
Whole-body pain	1 (4)	1 (4)
Exacerbated joint pain	1 (4)	1 (4)
RA flare	0	1 (4)
Lumbago	0	1 (4)
Epigastric or abdominal pain	1 (4)	1 (4)
Abdominal discomfort	0	1 (4)
Diarrhea	3 (12)	0
Blood in the stool	1 (4)	0
Hemorrhoids	0	1 (4)
Upper respiratory tract infection°	1 (4)	1 (4)
Latent tuberculosis	1 (4)	0
Night sweats	1 (4)	0
Vertigo	1 (4)	0
Paresthesia	2 (8)	0
Fall from bicycle	1 (4)	0
Partial kidney resection	1 (4)	0
Values are based on a per-protocol analysis. Any AEs reported are number of events or number of patients (%).
Treatment with antibiotics was not counted as a separate AE.
Full analysis set: all patients who were randomly assigned to a study group and
had exposure to the intervention (fasting and PBD or DGE diet) independent of group.
°including sinusitis
AE, adverse event; DGE, Deutsche Gesellschaft für Ernährung (German Society for Nutrition);
PBD, plant-based diet; SAE, serious adverse event.
