# Supplementary material for: To eat or not to eat—an exploratory randomized controlled trial on fasting and plant-based diet in rheumatoid arthritis (NutriFast-Study)
Source: Front Nutr. 2022 Nov 2;9:1030380. doi: 10.3389/fnut.2022.1030380 (PMC9667053; doi:10.3389/fnut.2022.1030380)
Supplement: Supplementary File 1 — Post-hoc sensitivity analysis of the primary endpoint regarding antibody status, prior dietary habit, naturopathic treatment, and mode of dietary coaching (online vs. personal contact). [file Data_Sheet_1.zip › Supplementary Material/SupplementaryFile_7.xlsx]

## Sheet: Tabelle1
	Fasting and PBD group (n = 25)	DGE Group (n = 25)	Inter-group comparison p-value
DMARD, n (%)
Stable DMARD medication until week 12	22 (88)	20 (80)	0,44
dosage increase	0	1	0,6
dosage decrease	2	2	0,6
Stop drug	0	2 (8)	0,149
New drug	1 (4)	3 (12)	0,297
Prednisone dose week 12 compared to baseline, n (%)
No prednisone therapy	16 (64)	12 (48)	0,392
Lower dose	2 (8)	1 (4)
Same dose	5 (20)	6 (24)
Higher dose	2 (8)	6 (24)
Values are based on a per-protocol analysis.
Full analysis set: all patients who were randomly assigned to a study group and
had exposure to the intervention (fasting and PBD or DGE diet) independent of group.
DGE, Deutsche Gesellschaft für Ernährung (German Society for Nutrition); PBD, plant-based diet.
